# Supplementary material for: Unraveling the Role of MDK‐SDC4 Interaction in Pancreatic Cancer‐Associated New‐Onset Diabetes by Single‐Cell Transcriptomic Analysis
Source: Adv Sci (Weinh). 2025 Jul 25;12(39):e09987. doi: 10.1002/advs.202409987 (PMC12533153; doi:10.1002/advs.202409987)
Supplement: Supplementary file 2 — Supplemental Table 1 [file ADVS-12-e09987-s001.xlsx]

## Sheet: Table S1
Table S1. The information of public cohorts enrolled in the study
Cohorts	Platforms	Samples	Websites	Data types
CRA001160	NGDC database	24 pancreatic ductal adenocarcinoma patients, 3 non-pancreatic tumor patients and 8 non-malignant pancreatic tumor patients	https://ngdc.cncb.ac.cn/gsa/search?searchTerm=CRA001160	Single-cell RNA-sequencing
GSE183568	GEO database	14 normal human islets	https://www.ncbi.nlm.nih.gov/geo/query/acc.cgi?acc=GSE183568	Single-cell RNA-sequencing
GSE15471	GEO database	39 pancreatic ductal adenocarcinoma tissues and 39 adjacent normal pancreatic tissues	https://www.ncbi.nlm.nih.gov/geo/query/acc.cgi?acc=GSE15471	Bulk RNA-sequencing
GSE16515	GEO database	36 pancreatic ductal adenocarcinoma tissues and 16 adjacent normal pancreatic tissues	https://www.ncbi.nlm.nih.gov/geo/query/acc.cgi?acc=GSE16515	Bulk RNA-sequencing
GSE28735	GEO database	45 pancreatic ductal adenocarcinoma tissues and 45 adjacent normal pancreatic tissues	https://www.ncbi.nlm.nih.gov/geo/query/acc.cgi?acc=GSE28735	Bulk RNA-sequencing
GSE32676	GEO database	25 pancreatic ductal adenocarcinoma tissues and 7 adjacent normal pancreatic tissues	https://www.ncbi.nlm.nih.gov/geo/query/acc.cgi?acc=GSE32676	Bulk RNA-sequencing
GSE41368	GEO database	6 pancreatic ductal adenocarcinoma tissues and 6 adjacent normal pancreatic tissues	https://www.ncbi.nlm.nih.gov/geo/query/acc.cgi?acc=GSE41368	Bulk RNA-sequencing
GSE60979	GEO database	49 pancreatic ductal adenocarcinoma tissues and 12 adjacent normal pancreatic tissues	https://www.ncbi.nlm.nih.gov/geo/query/acc.cgi?acc=GSE60979	Bulk RNA-sequencing
GSE62165	GEO database	118 pancreatic ductal adenocarcinoma tissues and 13 adjacent normal pancreatic tissues	https://www.ncbi.nlm.nih.gov/geo/query/acc.cgi?acc=GSE62165	Bulk RNA-sequencing
GSE62452	GEO database	69 pancreatic ductal adenocarcinoma tissues and 61 adjacent normal pancreatic tissues	https://www.ncbi.nlm.nih.gov/geo/query/acc.cgi?acc=GSE62452	Bulk RNA-sequencing
GSE71729	GEO database	145 pancreatic ductal adenocarcinoma tissues and 46 adjacent normal pancreatic tissues	https://www.ncbi.nlm.nih.gov/geo/query/acc.cgi?acc=GSE71729	Bulk RNA-sequencing
GSE71989	GEO database	13 pancreatic ductal adenocarcinoma tissues and 8 adjacent normal pancreatic tissues	https://www.ncbi.nlm.nih.gov/geo/query/acc.cgi?acc=GSE71989	Bulk RNA-sequencing
GSE183795	GEO database	139 pancreatic ductal adenocarcinoma tissues and 105 adjacent normal pancreatic tissues	https://www.ncbi.nlm.nih.gov/geo/query/acc.cgi?acc=GSE183795	Bulk RNA-sequencing
GSE15932	GEO database	peripheral blood samples from 8 pancreatic ductal adenocarcinoma patients without diabetes and 8 pancreatic ductal adenocarcinoma patients with diabetes	https://www.ncbi.nlm.nih.gov/geo/query/acc.cgi?acc=GSE15932	Bulk RNA-sequencing
GSE138437	GEO database	1 normal pancreatic ductal cell line (HPNE) and 6 pancreatic ductal adenocarcinoma cell lines	https://www.ncbi.nlm.nih.gov/geo/query/acc.cgi?acc=GSE138437	Bulk RNA-sequencing
GSE166165	GEO database	1 normal pancreatic ductal cell line (HPDE) and 21 pancreatic ductal adenocarcinoma cell lines	https://www.ncbi.nlm.nih.gov/geo/query/acc.cgi?acc=GSE166165	Bulk RNA-sequencing
GSE164416	GEO database	human pancreatic islets of 39 T2DM and 35 T3cDM donors	https://www.ncbi.nlm.nih.gov/geo/query/acc.cgi?acc=GSE164416	Bulk RNA-sequencing
GSE21501	GEO database	132 pancreatic ductal adenocarcinoma tissues	https://www.ncbi.nlm.nih.gov/geo/query/acc.cgi?acc=GSE21501	Bulk RNA-sequencing
MTAB-6134	ArrayExpress database	309 pancreatic ductal adenocarcinoma tissues	https://www.ebi.ac.uk/biostudies/arrayexpress/studies/E-MTAB-6134?query=e-mtab-6134	Bulk RNA-sequencing
MTAB-6690	ArrayExpress database	108 pancreatic ductal adenocarcinoma tissues	https://www.ebi.ac.uk/biostudies/arrayexpress/studies/E-MTAB-6690?query=e-mtab-6690	Bulk RNA-sequencing
PACA-CA	ICGC database	123 pancreatic ductal adenocarcinoma tissues	http://www.icgc.org	Bulk RNA-sequencing

## Sheet: Table S2
Table S2. Clinical characteristics of plasma samples
Group	Diabetes	Diabetes duration at PDAC diagnosis	TNM stage	T stage	N stage	M stage	Fasting blood glucose	CA199	Histological type
PDAC-1	No								Pancreatic ductal adenocarcinoma
PDAC-2	No								Pancreatic ductal adenocarcinoma
PDAC-3	No		1b	2	0	0	5.82		Pancreatic ductal adenocarcinoma
PDAC-4	No							211	Pancreatic ductal adenocarcinoma
PDAC-5	No								Pancreatic ductal adenocarcinoma
PDAC-6	No								Pancreatic ductal adenocarcinoma
PDAC-7	No		4			1		13.8	Pancreatic ductal adenocarcinoma
PDAC-8	No		1b	2	0	0	5.49	144.7	Pancreatic ductal adenocarcinoma
PDAC-9	No		1b	2	0	0	5.5	11212.9	Pancreatic ductal adenocarcinoma
PDAC-10	No		1b	2	0	0	5.35	393.4	Pancreatic ductal adenocarcinoma
PDAC-11	No							631.4	Pancreatic ductal adenocarcinoma
PDAC-12	No		1b	2	0	0	5.55	1126.7	Pancreatic ductal adenocarcinoma
PDAC-13	No		4	2	2	1		1783.8	Pancreatic ductal adenocarcinoma
PDAC-14	No								Pancreatic ductal adenocarcinoma
PDAC-15	No		1b	2	0	0	4.22	691.6	Pancreatic ductal adenocarcinoma
PDAC-16	No		2b	3	1	0		9845.6	Pancreatic ductal adenocarcinoma
PDAC-17	No		1a	1c	0	0	4.4	237.9	Pancreatic ductal adenocarcinoma
PDAC-18	No		1a	1c	0	0		297.2	Pancreatic ductal adenocarcinoma
PDAC-19	No								Pancreatic ductal adenocarcinoma
PDAC-20	No		1b	2	0	0		109.3	Pancreatic ductal adenocarcinoma
PCAND-1	Yes	1 years							Pancreatic ductal adenocarcinoma
PCAND-2	Yes	2 years	1b	2	0	0		136	Pancreatic ductal adenocarcinoma
PCAND-3	Yes	2 years	2a	3	0	0	10.45	508.9	Pancreatic ductal adenocarcinoma
PCAND-4	Yes	2 years	1b	2	0	0	7.69	6	Pancreatic ductal adenocarcinoma
PCAND-5	Yes	2 years	2b	2	1	0	9.09	212	Pancreatic ductal adenocarcinoma
PCAND-6	Yes	2 years							Pancreatic ductal adenocarcinoma
PCAND-7	Yes	2 years	1b	2	0	0	9.01	422.8	Pancreatic ductal adenocarcinoma
PCAND-8	Yes	1 years							Pancreatic ductal adenocarcinoma
PCAND-9	Yes	1 years	1b	2	0	0		195.9	Pancreatic ductal adenocarcinoma
PCAND-10	Yes	1 years	2b	2	1	0	11.1	3140.2	Pancreatic ductal adenocarcinoma
PCAND-11	Yes	1 years	1b	2	0	0	9.45	763.5	Pancreatic ductal adenocarcinoma
PCLSD-1	Yes	6 years					5.87	1177.4	Pancreatic ductal adenocarcinoma
PCLSD-2	Yes	20 years					5.57	279.3	Pancreatic ductal adenocarcinoma
PCLSD-3	Yes	10 years					13.35	1730.8	Pancreatic ductal adenocarcinoma
PCLSD-4	Yes	10 years					6.25	5093.8	Pancreatic ductal adenocarcinoma
PCLSD-5	Yes	>20 years					11.72	>12000	Pancreatic ductal adenocarcinoma
PCLSD-6	Yes	5 years					5.11	375	Pancreatic ductal adenocarcinoma
PCLSD-7	Yes	5 years					6.57	573.2	Pancreatic ductal adenocarcinoma
PCLSD-8	Yes	10 years						265.9	Pancreatic ductal adenocarcinoma
PCLSD-9	Yes	10 years					16.85	758.3	Pancreatic ductal adenocarcinoma
PCLSD-10	Yes	>10 years					6.5	2	Pancreatic ductal adenocarcinoma
PCLSD-11	Yes	>10 years					7.06	2	Pancreatic ductal adenocarcinoma
PCLSD-12	Yes	>10 years					10.16	11472	Pancreatic ductal adenocarcinoma
IPMN-1	Yes	5 years					8.19	6.2	Intraductal papillary mucinous neoplasm
IPMN-2	No							2	Intraductal papillary mucinous neoplasm
IPMN-3	No							2	Intraductal papillary mucinous neoplasm
IPMN-4	No							15	Intraductal papillary mucinous neoplasm
IPMN-5	No							7.1	Intraductal papillary mucinous neoplasm
IPMN-6	No							76.7	Intraductal papillary mucinous neoplasm

## Sheet: Table S3
Table S3. Sequences of shRNAs used in the study.
shRNA oligos	Target	Species	Seauence(5'-3')
shMDK#1	MDK	Human	CGACTGCAAGTACAAGTTTGA
shMDK#2	MDK	Human	AGGGAAGGGAAAGGACTAGAC
shMDK#1	MDK	Mouse	CCAAGTCAAAGACCAAAGCCA
shMDK#2	MDK	Mouse	GCCGACTGCAAATACAAGTTT
shNCL	NCL	Mouse	GCAAGAACACTTCTAGCCAAA
shNOTCH2	NOTCH2	Mouse	GAGCACCTGTGAGCGGAATAT
shSDC4	SDC4	Mouse	GATTCGAGAGACAGAGGTCAT
shSP1#1	SP1	Human	CCACTCCTTCAGCCCTTATTA
shSP1#2	SP1	Human	CCAGGTGCAAACCAACAGATT
shCav1	Cav1	Mouse	CGACGTGGTCAAGATTGACTT

## Sheet: Table S4
Table S4. Sequences of primers used in RT-qPCR assays.
Gene	Species	Sequence(5'-3')
SP1-F	Human	TGGCAGCAGTACCAATGGC
SP1-R	Human	CCAGGTAGTCCTGTCAGAACTT
MDK-F	Human	CGCGGTCGCCAAAAAGAAAG
MDK-R	Human	TACTTGCAGTCGGCTCCAAAC
GAPDH-F	Human	GCACCGTCAAGGCTGAGAAC
GAPDH-R	Human	TGGTGAAGACGCCAGTGGA
MDK-F	Mouse	TGGAGCCGACTGCAAATACAA
MDK-R	Mouse	GGCTTAGTCACGCGGATGG
NOTCH2-F	Mouse	GAGAAAAACCGCTGTCAGAATGG
NOTCH2-R	Mouse	GGTGGAGTATTGGCAGTCCTC
NCL-F	Mouse	AAAGGCAAAAAGGCTACCACA
NCL-R	Mouse	GGAATGACTTTGGCTGGTGTAA
SDC4-F	Mouse	GTCCCCGGAGAGTCGATTC
SDC4-R	Mouse	GGATGTGGTTATCCAGTGGCA
INS1-F	Mouse	TAGTGACCAGCTATAATCAGAG
INS1-R	Mouse	ACGCCAAGGTCTGAAGGTCC
INS2-F	Mouse	GGCTTCTTCTACACACCCAT
INS2-R	Mouse	CCAAGGTCTGAAGGTCACCT
β-actin-F	Mouse	GTGACGTTGACATCCGTAAAGA
β-actin-R	Mouse	GCCGGACTCATCGTACTCC
GCG-F	Mouse	TGAATGAAGACAAACGCCACT
GCG-R	Mouse	CCACTGCACAAAATCTTGGGC
CAV1-F	Mouse	GCGACCCCAAGCATCTCAA
CAV1-R	Mouse	ATGCCGTCGAAACTGTGTGT
MAFA-F	Mouse	AGGAGGAGGTCATCCGACTG
MAFA-R	Mouse	CTTCTCGCTCTCCAGAATGTG
PDX1-F	Mouse	CCCCAGTTTACAAGCTCGCT
PDX1-R	Mouse	CTCGGTTCCATTCGGGAAAGG

## Sheet: Table S5
Table S5. Antibodies used for western blotting in the study.
Antibodies	Source	Cat. No	Dilution
Rabbit monoclonal antibody to MDK	Abcam	ab52637	1/1000
Rabbit monoclonal antibody to GAPDH	Huabio	ET1601-4	1/5000
Rabbit monoclonal antibody to β-actin	Huabio	HA722023	1/5000
Rabbit monoclonal antibody to Insulin	Abcam	ab181547	1/1000
Rabbit polyclonal antibody to MDK	Proteintech	11009-1-AP	1/1000
Rabbit monoclonal antibody to Ras	Abcam	ab52939	1/1000
Rabbit monoclonal antibody to Phospho-c-Raf (Ser338)	CST	9427T	1/1000
Rabbit polyclonal antibody to c-Raf	CST	9422T	1/1000
Rabbit monoclonal antibody to Phospho-Erk1 (T202 + Y204) + Erk2 (T185 + Y187)	Huabio	ET1610-13	1/1000
Rabbit monoclonal antibody to ERK1/2	Huabio	ET1601-29	1/1000
Rabbit monoclonal antibody to Phospho-MEK1/2 (S218 + S222)	Huabio	ET1609-50	1/1000
Rabbit monoclonal antibody to MEK1/2	Huabio	ET1602-3	1/1000
Rabbit monoclonal antibody to SP1	Abcam	ab231778	1/1000
Rabbit monoclonal antibody to DYKDDDDK Tag	CST	14793S	1/1000
Rabbit polyclonal antibody to Glucagon	Proteintech	15954-1-AP	1/1000
Rabbit polyclonal antibody to Caveolin-1	Proteintech	16447-1-AP	1/1000
Rabbit polyclonal antibody to PDX1	Proteintech	20989-1-AP	1/1000
Rabbit polyclonal antibody to MAFA	ABclonal	A18662	1/1000

## Sheet: Table S6
Table S6. Expreimental validated receptors of MDK based on previous studies.
Receptors	PMID
ALK	21233844
CSPG5	16901907
GPC2	12084985
ITGB1	15466886
LRP1	30647120
NCL	16474431
NOTCH2	32847073
PTPRZ1	10212223
SDC1	9089390
SDC2	38467692
SDC3	9089390
SDC4	8621465
